# Supplementary material for: Chondromodulin is necessary for cartilage callus distraction in mice
Source: PLoS One. 2023 Feb 16;18(2):e0280634. doi: 10.1371/journal.pone.0280634 (PMC9934371; doi:10.1371/journal.pone.0280634)
Supplement: S1 File — (ZIP) [file pone.0280634.s002.zip]

Archive with 56 entries (50 files):
- Yamaguchi University/._.DS_Store
- Yamaguchi University/.DS_Store
- Yamaguchi University/Figure 1/
- Yamaguchi University/Figure 1/._mouse with EF.JPG
- Yamaguchi University/Figure 1/External fixator1.JPG
- Yamaguchi University/Figure 1/External fixator2.JPG
- Yamaguchi University/Figure 1/External fixator3.JPG
- Yamaguchi University/Figure 1/mouse with EF.JPG
- Yamaguchi University/Figure 2/
- Yamaguchi University/Figure 2/._union rate data.xlsx
- Yamaguchi University/Figure 2/Cnmd KO X-P.tif
- Yamaguchi University/Figure 2/union rate data.xlsx
- Yamaguchi University/Figure 2/Wild-type X-P.tif
- Yamaguchi University/Figure 3/
- Yamaguchi University/Figure 3/._Cnmd.xlsx
- Yamaguchi University/Figure 3/Cnmd.xlsx
- Yamaguchi University/Figure 3/immunostaining.jpg
- Yamaguchi University/Figure 3/ISH.jpg
- Yamaguchi University/Figure 4/
- Yamaguchi University/Figure 4/Cartilage histomorphometry.xlsx
- Yamaguchi University/Figure 4/Col10.xlsx
- Yamaguchi University/Figure 4/Col2.xlsx
- Yamaguchi University/Figure 4/fig 4.jpg
- Yamaguchi University/Figure 4/Sox9.xlsx
- Yamaguchi University/Figure 5/
- Yamaguchi University/Figure 5/._mmp14-PCR.xls
- Yamaguchi University/Figure 5/._mmp2-PCR.xls
- Yamaguchi University/Figure 5/._MMP9-PCR.xls
- Yamaguchi University/Figure 5/._osteoclast.xlsx
- Yamaguchi University/Figure 5/._TeM PCR.xls
- Yamaguchi University/Figure 5/._timp2-PCR.xls
- Yamaguchi University/Figure 5/._vascular vessel.xlsx
- Yamaguchi University/Figure 5/._vegf-PCR.xls
- Yamaguchi University/Figure 5/HE staining/
- Yamaguchi University/Figure 5/HE staining/Cnmd KO 12w(2).jpg
- Yamaguchi University/Figure 5/HE staining/Cnmd KO 12w(3).jpg
- Yamaguchi University/Figure 5/HE staining/Cnmd KO 12w.jpg
- Yamaguchi University/Figure 5/HE staining/Cnmd KO 3w.jpg
- Yamaguchi University/Figure 5/HE staining/Cnmd KO 4w.jpg
- Yamaguchi University/Figure 5/HE staining/Cnmd KO 6w.jpg
- Yamaguchi University/Figure 5/HE staining/Cnmd KO 8w.jpg
- Yamaguchi University/Figure 5/HE staining/Wild-type 12w (1).jpg
- Yamaguchi University/Figure 5/HE staining/Wild-type 12w(2).jpg
- Yamaguchi University/Figure 5/HE staining/Wild-type 12w(3).jpg
- Yamaguchi University/Figure 5/HE staining/Wild-type 3w.jpg
- Yamaguchi University/Figure 5/HE staining/Wild-type 4w.jpg
- Yamaguchi University/Figure 5/HE staining/Wild-type 6w.jpg
- Yamaguchi University/Figure 5/HE staining/Wild-type 8w.jpg
- Yamaguchi University/Figure 5/mmp14-PCR.xls
- Yamaguchi University/Figure 5/mmp2-PCR.xls
- Yamaguchi University/Figure 5/MMP9-PCR.xls
- Yamaguchi University/Figure 5/osteoclast.xlsx
- Yamaguchi University/Figure 5/TeM PCR.xls
- Yamaguchi University/Figure 5/timp2-PCR.xls
- Yamaguchi University/Figure 5/vascular vessel.xlsx
- Yamaguchi University/Figure 5/vegf-PCR.xls
