# Supplementary material for: Chondromodulin is necessary for cartilage callus distraction in mice
Source: PLoS One. 2023 Feb 16;18(2):e0280634. doi: 10.1371/journal.pone.0280634 (PMC9934371; doi:10.1371/journal.pone.0280634)
Supplement: S1 File — (ZIP) [file pone.0280634.s002.zip › Yamaguchi University/Figure 2/union rate data.xlsx]

## Sheet: Sheet1
group	response
WT	union
WT	union
WT	partial
WT	union
WT	union
WT	union
WT	union
WT	partial
WT	union
Chm	union
Chm	partial
Chm	partial
Chm	partial
Chm	partial
Chm	partial
Chm	partial
Chm	partial
Chm	partial
