# Supplementary material for: Chondromodulin is necessary for cartilage callus distraction in mice
Source: PLoS One. 2023 Feb 16;18(2):e0280634. doi: 10.1371/journal.pone.0280634 (PMC9934371; doi:10.1371/journal.pone.0280634)
Supplement: S1 File — (ZIP) [file pone.0280634.s002.zip › Yamaguchi University/Figure 3/Cnmd.xlsx]

## Sheet: Sheet1
	Cnmd expression pattern
	/1 week
	0 week	1 week	2 weels	3 weeks	4 weeks	5 weeks	6 weeks	8 weeks
	0	1.02741	4.45312	2.21122	0	0	0.973863	0
	0	1.06311	3.24878	4.41977	0	0	0	0
	0	0.853906	7.23304	1.40259	1.04934	0	0	0
	0	1.05557	2.02945	0.586062	0.508629	0.159815	0	0
Average	0	1	4.2411	2.15491	0.389492	0.0399538	0.243466	0
SD	0	0.0853899	1.92826	1.42829	0.433877	0.069202	0.421695	0
