# Supplementary material for: Chondromodulin is necessary for cartilage callus distraction in mice
Source: PLoS One. 2023 Feb 16;18(2):e0280634. doi: 10.1371/journal.pone.0280634 (PMC9934371; doi:10.1371/journal.pone.0280634)
Supplement: S1 File — (ZIP) [file pone.0280634.s002.zip › Yamaguchi University/Figure 4/Cartilage histomorphometry.xlsx]

## Sheet: raw
Wt	1w	2w	3w		chm1	1w	2w	3w
		0.6759	0.343				0.639	0.002
		0.2051	0.139				0.281	0
		0.8814	0.606				0.027	0.045
		0.9654	0.009				0.1346	0.122
		0.3375	0.319				0.1565
		0.572	0.084
		0.425
		0.412
		0.749
		0.426
		0.7504
		0.353
	1w	2w	3w
Wt		0.562725	0.25
chm1		0.24762	0.04225

## Sheet: publication
Wild-type	1w	2w	3w		Cnmd KO	1w	2w	3w
	0.2077	0.8814	0.343			0.0604	0.281	0.002
	0.1316	0.9654	0.139			0.093	0.027	0
	0.213	0.749	0.606			0.015	0.1346	0.045
	0.0582	0.7504	0.319			0.022	0.1565	0.122
	1	2	3
Wild-type	0.152625	0.83655	0.35175
Cnmd KO	0.0476	0.149775	0.04225
	0.073113	0.105988	0.192401
	0.0362543	0.104194	0.0570752
