# Supplementary material for: Chondromodulin is necessary for cartilage callus distraction in mice
Source: PLoS One. 2023 Feb 16;18(2):e0280634. doi: 10.1371/journal.pone.0280634 (PMC9934371; doi:10.1371/journal.pone.0280634)
Supplement: S1 File — (ZIP) [file pone.0280634.s002.zip › Yamaguchi University/Figure 4/Col10.xlsx]

## Sheet: Sheet1
Col10/Gapdh
	1 week	2 weeks	3 weeks
Wild type	483	0	3.23099
	189	24.1075	8.00128
	48.7	36.5907	4.46766
	128	21.3298	0
Cnmd-/-	79.7732	19.5851	29.0823
	108.449	21.1687	0
	105.553	3.3692	0
	59.1929	3.7276	0
