# Supplementary material for: Chondromodulin is necessary for cartilage callus distraction in mice
Source: PLoS One. 2023 Feb 16;18(2):e0280634. doi: 10.1371/journal.pone.0280634 (PMC9934371; doi:10.1371/journal.pone.0280634)
Supplement: S1 File — (ZIP) [file pone.0280634.s002.zip › Yamaguchi University/Figure 4/Col2.xlsx]

## Sheet: Sheet1
Col2/Gapdh
	1 week	2 weeks	3 weeks
Wild type	16	1.29457	8.26581
	3.0045	5.37486	5.41064
	10.7839	4.51743	3.0918
	12.7659	12.849	1.869
Cnmd-/-	12.6968	10.2171	6.86305
	4.24128	2.91811	15.4686
	15.5241	9.31418	8.5204
			8.26436
