# Supplementary material for: Chondromodulin is necessary for cartilage callus distraction in mice
Source: PLoS One. 2023 Feb 16;18(2):e0280634. doi: 10.1371/journal.pone.0280634 (PMC9934371; doi:10.1371/journal.pone.0280634)
Supplement: S1 File — (ZIP) [file pone.0280634.s002.zip › Yamaguchi University/Figure 4/Sox9.xlsx]

## Sheet: Sheet1
Sox9/Gapdh
	1 week	2 weeks	3 weeks
Wild type	1.80612	2.4228	1.36771
	0.540816	1.81641	1.84754
	3.45477	1.33768	1.33153
	1.76069	2.27044	2.13793
Cnmd-/-	4.58608	2.16923	2.55299
	3.49883	1.86722	0.950696
	1.81587	1.71283	4.32606
	4.28833	1.89213	2.61941
