# Supplementary material for: Chondromodulin is necessary for cartilage callus distraction in mice
Source: PLoS One. 2023 Feb 16;18(2):e0280634. doi: 10.1371/journal.pone.0280634 (PMC9934371; doi:10.1371/journal.pone.0280634)
Supplement: S1 File — (ZIP) [file pone.0280634.s002.zip › Yamaguchi University/Figure 5/mmp14-PCR.xls]

## Sheet: Sheet1
control		延長前		延長１ｗ		延長２ｗ		延長終了１ｗ		延長終了２ｗ		延長終了３ｗ		延長終了５ｗ
147/8	7.05912	88I	49.1061	80I	30.2872	106	25.0868	94	12.5298	162	10.783	109I	15.0937	18.6047	18.6047
162/3	2.35059	90I	7.19543	83	25.1389	141I	24.2966	143	27.3903	163	39.3438	138I	16.2728	211	12.1231
200/1	5.40747	92I	4.72712	99	15.9977	156-2	16.594	217	33.5413	200	18.5243	222	29.9153	213	13.8932
		197	36.4773	105	13.0502	198	22.2973	218	18.1661	201	12.8503	223	10.7583	wild 1	8.7102
		228	43.6661	229	39.3789	199	18.9291	221	36.3699	215	13.4693	176	3.91859	wild 3	18.7099
c67/9	11.2448	c77	26.0026	c67	31.0267	c65I	59.7224	c71	28.2535	c58	25.5769	c35I	32.875	c39	16.5912
c71/2	9.68062	c78	39.0536	c68	39.1643	c66	19.5222	c72I	42.3036	c59	6.11594	c103	14.0938	c40	23.1265
c75/6	8.63164	c79	29.6602	c69	26.3819	c75	50.88	c73I	49.6326	c74I	25.0849	c104	27.9579	C2	12.4409
		c80	47.5564			c76I	48.2351	c87	42.1373	c88I	25.2494			c3’	11.7297
