# Supplementary material for: Chondromodulin is necessary for cartilage callus distraction in mice
Source: PLoS One. 2023 Feb 16;18(2):e0280634. doi: 10.1371/journal.pone.0280634 (PMC9934371; doi:10.1371/journal.pone.0280634)
Supplement: S1 File — (ZIP) [file pone.0280634.s002.zip › Yamaguchi University/Figure 5/mmp2-PCR.xls]

## Sheet: Sheet1
control		0w		1w		2w		a1w		a2w		a3w		a5w
147/8	0.397032	88I	3.1913	80I	1.72216	106	3.63477	143I	2.38519	162	0.477977	109I	0.532123	205	0.442656
162/3	0.158763	90I	0.727425	83	3.73851	141I	1.51884	217	1.74749	163	0.881988	138I	0.634088	207	1.16905
200/1	0.353755	92I	0.22756	99	1.72348	156-2	1.09328	218	0.70344	200	1.69796	146-2	1.21942	211	0.342077
		197	1.44103	105	10.4222	198	0.827292	221	2.10281	201	1.19586	222	1.55155	213	1.32803
		228	2.12522	229	3.77833	199	2.22503			215	0.918789	223	0.51864	w1	2.17929
c67/8	0.51938	c77	0.985793	c67	1.46036	c65I	3.19237	c71	2.18447	c58	1.34084	c10	0.51356	c2	1.02255
c71/2	0.380829	c78	2.2804	c68	1.34418	c66	0.818442	c72I	3.78049	c74I	1.80612	c13	5.93551	c3	0.985927
c75/6	0.242604	c79	0.965729	c69	0.815081	c75	1.30602	c73I	5.3202	c88I	1.68707	c103	1.57617	c100	1.54988
		c80	2.26907	c70	1.36147	c76I	1.70324	c87	5.13433			c104	2.51126
