# Supplementary material for: Chondromodulin is necessary for cartilage callus distraction in mice
Source: PLoS One. 2023 Feb 16;18(2):e0280634. doi: 10.1371/journal.pone.0280634 (PMC9934371; doi:10.1371/journal.pone.0280634)
Supplement: S1 File — (ZIP) [file pone.0280634.s002.zip › Yamaguchi University/Figure 5/MMP9-PCR.xls]

## Sheet: Sheet1
control		延長前		延長１ｗ		延長２ｗ		a1w		a2w		a3w		a5w
147/8	1.44287	88	3.11023	80	5.95897	106	10.7848	142	3.17323	162	3.71657	109I	1.97419	205	4.35612
162/3	0.624179	90	1.24978	83	12.0968	141'	3.51643	143i	4.95389	163	8.37857	138-2	3.39319	211	2.73756
200/1	1.30534	91	0.952843	99	6.02907	156-1	6.98523	217	4.04454	200	5.62846	222	6.52525	213	1.87657
		92	1.04998	105	13.9192	198	6.28584	218	1.97037	201	6.87569	223	1.52999	wild 1	1.57563
		197	7.25577	108	4.68596	199	2.77423	221	1.93542	215	1.15769	224	1.8374	wild 3	1.95482
c67/9	2.33118	c77	2.35474	c67	8.7542	c65I	11.9635	c71	6.42112	c58	7.31015	c13	6.15228	c40I	5.00434
c71/2	1.15142	c78	4.20448	c68	7.47055	c66	2.03662	c72I	5.61631	c74I	3.666	c35I	6.65668	ChM2	4.97755
c75/6	0.608663	c79	2.13209	c69	3.45047	c75	14.4027	c73I	6.79053	c88I	1.99722	c103	0.863582	C3	2.32568
		c80	2.03953	c70	1.13256	c76I	4.79187	c87	3.19167			c104	3.98739
