# Supplementary material for: Chondromodulin is necessary for cartilage callus distraction in mice
Source: PLoS One. 2023 Feb 16;18(2):e0280634. doi: 10.1371/journal.pone.0280634 (PMC9934371; doi:10.1371/journal.pone.0280634)
Supplement: S1 File — (ZIP) [file pone.0280634.s002.zip › Yamaguchi University/Figure 5/osteoclast.xlsx]

## Sheet: Sheet1
	2w	Wild	Cnmd KO		a1w	Wild	Cnmd KO
		29.3333	28.6667			20.5	28.1667
		42	25			13	31
		40	20.3333			12	34
	Average	37.1111	24.6667			15.1667	31.0556
	SD	6.80958	4.17665			4.64579	2.91706
	SE	3.93151	2.41139			2.68225	1.68417
		Wild	Chm1
	3	37.1111	24.6667
	4	15.1667	31.0556
	SE	3.93151	2.41139
		2.68225	1.68417
