# Supplementary material for: Chondromodulin is necessary for cartilage callus distraction in mice
Source: PLoS One. 2023 Feb 16;18(2):e0280634. doi: 10.1371/journal.pone.0280634 (PMC9934371; doi:10.1371/journal.pone.0280634)
Supplement: S1 File — (ZIP) [file pone.0280634.s002.zip › Yamaguchi University/Figure 5/TeM PCR.xls]

## Sheet: Sheet1
control		延長前		延長１ｗ		延長２ｗ		延長終了１ｗ		延長終了２ｗ		延長終了３ｗ		延長終了５ｗ		延長終了９Ｗ
147/8	0.252242	88I	2.69444	80I	1.68006	106	8.99319	94	4.01389	162	4.28237	109I	4.34518	205	0.655608
162/3	0.27476	90I	3.6016	83	4.58159	141I	13.1681	143	2.89055	163	4.022	138I	0.294508	211	0.399959
200/1	0	91	1.82442	99	2.83187	156-2	10.9424	217	3.26772	200	5.34649	222	7.85763	213	6.59115
		92I	1.88328	105	3.84552	198i	2.59125	218	1.06585	201	2.47035	223	0.125292	wild 1	2.02722
		228	1.60896	229	5.38488	199	17.0215	221	10.0013	215	3.77588	224	0.137582	w3	1.01991
c67/9	1.22751	c77	2.70171	c67	8.18042	c65I	19.859	c71	9.52319	c58	2.73484	c35I	1.85586	c40i	0
c71/2	0.47961	c78	4.97608	c68	11.9309	c75	24.0988	c72I	13.9405	c59I	1.49462	c103	5.60149	c89	0
c75/6	0.638126	c79	1.03168	c69	11.112	c76I	13.9227	c73I	11.351	c74I	7.56612	c104	3.20155	ChM 2	0.975681
		c80	1.51038	c70	6.66374	c66	3.78593	c87	18.123	c88I	2.86878	c13	7.33132	ChM 3	8.32459
