# Supplementary material for: Chondromodulin is necessary for cartilage callus distraction in mice
Source: PLoS One. 2023 Feb 16;18(2):e0280634. doi: 10.1371/journal.pone.0280634 (PMC9934371; doi:10.1371/journal.pone.0280634)
Supplement: S1 File — (ZIP) [file pone.0280634.s002.zip › Yamaguchi University/Figure 5/timp2-PCR.xls]

## Sheet: Sheet1
control		0w		1w		2w		a1w		a2w		a3w		a5w
wild 1	13.5622	88I	3.99476	80I	9.57009	106	13.1391	143	11.1579	162	5.70634	109I	8.71192	205	6.85769
2	8.8922	90I	3.37122	83	13.5921	141I	10.608	94	5.4385	163	9.25888	138I	5.87407	211	4.73002
3	10.0766	92I	9.68927	99	7.69076	156-2	9.53135	217	8.39242	200	10.2679	146	5.87297	213	5.60428
		197	13.4936	108I	6.41976	198	7.78853	218	5.87579	201	6.95455	222	12.5271	W1	6.67253
		228	10.1314	229	12.5349	199	13.4881	221	18.6266	215	6.45975	223	4.21378	W3	6.63685
ChM 1	7.37832	c77	8.88035	c67	10.268	c65I	29.8141	c71	6.83525	c58I	9.67877	c10	1.77819	c2	7.12894
2	5.67949	c78	12.0207	c68	11.8106	c66	15.9607	c72I	19.8035	c59I	2.17857	c13	16.3969	c3	8.75649
3	4.59166	c79	4.27286	c69	9.88958	c75	17.3446	c73I	26.8407	c74I	12.4552	c35I	9.66667
		c80	10.2921			c76I	26.4446	c87	25.6023
