# Supplementary material for: Chondromodulin is necessary for cartilage callus distraction in mice
Source: PLoS One. 2023 Feb 16;18(2):e0280634. doi: 10.1371/journal.pone.0280634 (PMC9934371; doi:10.1371/journal.pone.0280634)
Supplement: S1 File — (ZIP) [file pone.0280634.s002.zip › Yamaguchi University/Figure 5/vascular vessel.xlsx]

## Sheet: Sheet1
	wild-type	3w		4w		Cnmd KO	3w		4w
5		6.4		5.6			3.4		10.2
		7		5.6			4.8		12
		6.6		5.4			3		11.2
	3	4
WT	6.66667	5.53333
Chm1-/-	3.73333	11.1333
	0.305505	0.11547
	0.945163	0.90185
