# Supplementary material for: Chondromodulin is necessary for cartilage callus distraction in mice
Source: PLoS One. 2023 Feb 16;18(2):e0280634. doi: 10.1371/journal.pone.0280634 (PMC9934371; doi:10.1371/journal.pone.0280634)
Supplement: S1 File — (ZIP) [file pone.0280634.s002.zip › Yamaguchi University/Figure 5/vegf-PCR.xls]

## Sheet: Sheet1
control		延長前		延長１ｗ		延長２ｗ		延長終了１ｗ		延長終了２ｗ		延長終了３ｗ		延長終了５ｗ
147/8	2.23738	88I	2.58156	80I	1.85935	106	1.72026	94	1.66129	162	2.28726	109I	2.7018	205	1.83984
162/3	1.67089	90I	1.18644	83	2.15174	141I	1.31732	143	3.68664	163	6.56333	138I	1.89524	211	1.82461
200/1	1.9569	92I	0.809882	99	2.06151	156-2	1.56427	217	3.11786	200	4.46041	222	4.26777	213	1.49615
		197	3.73864	105	2.30022	198	1.71646	218	2.29963	201	3.91515	223	1.91891	w1	2.1731
		228	2.26763	229	2.04813	199	1.56658	221	3.19525	215	2.08338	224	1.84913	w3	2.74843
c67/9	2.73041	c77	1.9193	c67	1.69367	c65I	3.81938	c71	2.07494	c58	2.98982	c13	4.80614	c39	3.67822
c71/2	2.12036	c78	3.65684	c68	2.06095	c75	2.38412	c72I	4.78472	c74I	4.62185	c35I	4.65104	c2	2.41597
c75/6	2.20782	c79	2.10921	c69	1.03126	c76I	2.25064	c73I	3.83734	c88I	3.80254	c103	1.52788	c3	1.67473
		c80	2.71612	c70	0.688829	c66	1.78003	c87	3.66978			c104	3.92291
														c2	2.41597
														c3	1.67473
